# Supplementary material for: Bug off or bug out: mapping flight secrets of Triatoma garciabesi (Hemiptera: Reduviidae) through climate, geography, and greenery
Source: Front Insect Sci. 2025 Jan 28;5:1532298. doi: 10.3389/finsc.2025.1532298 (PMC11810922; doi:10.3389/finsc.2025.1532298)
Supplement: Supplementary Material 5 — Partial Least Square results between the size component of: forewing, membranous portion of the forewing, stiff portion of the forewing and head with geographic and climatic variables and vegetation indexes. Geographic variables: LAT, latitude, LONG, longitude and ALT, altitude. Climatic variables, TM, annual mean temperature, TMMMC, maximum temperature of the warmest month, TMMMF, minimum temperature of the coldest month, VELOC, wind velocity, DV, wind direction, PREC, annual rainfall and RH, relative humidity. Vegetation indexes, NDVI, Normalized Difference Vegetation Index, LAILV, leaf area index low vegetation and LAIHV, leaf area index high vegetation. [file Table1.xlsx]

## Sheet: Supplementary Material 2
A. Forewing shape for the species-level distribution range of T. garciabesi
Procrustes distances among populations:
1. TI
2. AG	0.0252
3. AV	0.0301	0.0427
4. BAL	0.0391	0.0241	0.0541
5. CAA	0.0198	0.0282	0.0327	0.0386
6. CAN	0.0277	0.0362	0.0199	0.0506	0.0274
7. CAS	0.0238	0.0342	0.0256	0.0483	0.0234	0.0213
8. CAT	0.022	0.0161	0.0358	0.0266	0.0263	0.0297	0.0291
9. CE	0.0323	0.0305	0.0262	0.0397	0.0298	0.0233	0.0301	0.0269
10. CO	0.0399	0.0418	0.0637	0.0405	0.0363	0.0568	0.0486	0.0413	0.0568
11. CGB	0.0544	0.0408	0.0659	0.0273	0.0543	0.0623	0.0668	0.0431	0.0479	0.0555
12. HI	0.0206	0.0233	0.0256	0.0352	0.0218	0.0268	0.0216	0.0211	0.0261	0.0486	0.0542
13. LE	0.0323	0.0296	0.0411	0.0226	0.0282	0.0404	0.0417	0.0267	0.0317	0.0428	0.0341	0.0299
14. LO	0.0313	0.0366	0.0207	0.0435	0.0353	0.0295	0.0282	0.0327	0.0239	0.0616	0.0579	0.0212	0.0355
15. LC	0.0241	0.0217	0.039	0.0334	0.0273	0.0324	0.0323	0.0171	0.033	0.0376	0.0457	0.0283	0.0313	0.0409
16. MA	0.0344	0.0308	0.0473	0.021	0.0335	0.0486	0.0446	0.0291	0.0421	0.0384	0.0393	0.0303	0.0197	0.0407	0.0307
17. PY	0.0297	0.0296	0.0437	0.0318	0.021	0.0416	0.031	0.0295	0.0389	0.0345	0.0546	0.0238	0.0301	0.038	0.0354	0.028
18. RVP	0.0298	0.033	0.027	0.0467	0.0298	0.0198	0.0284	0.0305	0.0141	0.0564	0.0538	0.0308	0.0386	0.0292	0.0341	0.0493	0.043
19. RI	0.0243	0.0293	0.0351	0.0371	0.0203	0.0348	0.0194	0.0274	0.034	0.0385	0.0591	0.0179	0.034	0.0302	0.0315	0.0314	0.0157	0.0369
20. SM	0.0312	0.0447	0.0152	0.0566	0.033	0.0183	0.021	0.0372	0.0278	0.0608	0.0688	0.0315	0.0443	0.0259	0.0393	0.0519	0.0454	0.0242	0.0352
21. SAN	0.0306	0.0303	0.0377	0.0344	0.0205	0.0297	0.0302	0.023	0.0298	0.0398	0.0504	0.0269	0.0274	0.0389	0.0275	0.0328	0.0249	0.0348	0.0279	0.0391
22. TEL	0.0444	0.0536	0.0333	0.0695	0.0505	0.0316	0.0422	0.0482	0.038	0.0744	0.0739	0.0482	0.0607	0.045	0.046	0.0671	0.066	0.0312	0.0556	0.0306	0.0556
23. TIB	0.0224	0.0248	0.0347	0.0341	0.0099	0.0259	0.0248	0.0213	0.0264	0.035	0.049	0.0232	0.0258	0.0361	0.0223	0.0319	0.0237	0.0279	0.0227	0.0339	0.0157	0.049
24. YO	0.0267	0.0293	0.0338	0.041	0.0163	0.0243	0.031	0.0282	0.0252	0.0451	0.0508	0.0284	0.0301	0.0385	0.0291	0.0406	0.0322	0.0243	0.0332	0.0351	0.0206	0.0472	0.0156
P-values from permutation tests (10000 permutation rounds) for Procrustes distances among populations:
1. TI
2. AG	0.0358
3. AV	0.0025	<.0001
4. BAL	0.0002	0.0347	<.0001
5. CAA	0.5911	0.0793	0.0211	0.0034
6. CAN	0.1047	0.0036	0.4186	<.0001	0.3334
7. CAS	0.0839	0.0015	0.0094	<.0001	0.2917	0.333
8. CAT	0.018	0.1643	<.0001	0.0015	0.0344	0.0044	0.0003
9. CE	0.0001	0.001	0.0021	<.0001	0.0197	0.1139	0.0006	0.0005
10. CO	0.0046	0.0014	0.0001	0.0002	0.1316	0.0078	0.0023	<.0001	0.0005
11. CGB	<.0001	<.0001	<.0001	0.0045	<.0001	0.0001	<.0001	<.0001	<.0001	<.0001
12. HI	0.3504	0.1402	0.0474	0.0053	0.5094	0.1405	0.1305	0.0924	0.0378	0.0065	<.0001
13. LE	0.0071	0.02	<.0001	0.0998	0.1761	0.0011	0.001	0.0048	0.0012	0.0012	0.0016	0.0307
14. LO	0.129	0.0349	0.5503	0.0108	0.2432	0.4273	0.2997	0.0125	0.2268	0.0085	0.0006	0.719	0.0804
15. LC	0.1229	0.1508	<.0001	0.0089	0.1814	0.007	0.0025	0.2905	0.0008	0.0182	0.0003	0.0211	0.0107	0.0657
16. MA	0.0036	0.019	0.0001	0.1325	0.0609	0.0041	0.0035	0.0014	0.0002	0.0098	0.0001	0.0396	0.2717	0.0383	0.024
17. PY	0.0081	0.0235	<.0001	0.0051	0.5228	0.001	0.0027	0.0032	0.0001	0.0165	<.0001	0.0793	0.0319	0.0665	0.0077	0.02
18. RVP	0.0003	0.0003	0.0017	<.0001	0.0237	0.3095	0.0006	<.0001	0.3384	0.0002	<.0001	0.0019	0.0001	0.0774	0.0009	0.0002	<.0001
19. RI	0.0824	0.0146	0.0018	0.0004	0.5113	0.036	0.3233	0.0035	0.0013	0.0154	<.0001	0.5225	0.0036	0.2031	0.0165	0.019	0.6716	0.0001
20. SM	0.0195	0.0002	0.5799	0.0001	0.0731	0.6217	0.2066	<.0001	0.0033	0.0014	<.0001	0.0304	0.001	0.3426	0.0186	0.0006	0.0009	0.0313	0.0061
21. SAN	0.0147	0.0269	0.0004	0.0019	0.5539	0.1272	0.0302	0.0289	0.0068	0.024	<.0001	0.136	0.0764	0.0556	0.0899	0.0216	0.1479	0.0003	0.0539	0.0052
22. TEL	0.0009	0.0001	0.0005	0.0001	0.0036	0.011	0.0019	<.0001	<.0001	0.0017	<.0001	0.0024	0.0004	0.0029	0.0015	0.0027	0.0015	0.0005	0.0004	0.0085	0.0005
23. TIB	0.1512	0.0667	0.0004	0.0033	0.9736	0.2111	0.058	0.0471	0.0104	0.026	<.0001	0.2073	0.0722	0.0706	0.1955	0.0183	0.1149	0.0035	0.1743	0.0152	0.6646	0.0001
24. YO	0.0112	0.0088	0.0009	0.0004	0.748	0.1455	0.0007	0.0011	0.007	0.0004	<.0001	0.0178	0.0106	0.0332	0.003	0.0016	0.0082	0.0081	0.005	0.004	0.251	0.0001	0.5664
B. Membranous portion of the forewing shape for the species-level distribution range of T. garciabesi
Procrustes distances among populations:
1. TI
2. AG	0.0187
3. AV	0.0138	0.0212
4. BAL	0.0159	0.0171	0.0165
5. CAT	0.0161	0.0112	0.0213	0.0163
6. CAA	0.0341	0.0392	0.0269	0.0299	0.0401
7. CAN	0.0194	0.0272	0.0144	0.0209	0.0267	0.023
8. CAS	0.0206	0.0269	0.0158	0.0227	0.0256	0.026	0.0098
9. CO	0.0311	0.0401	0.0257	0.0323	0.0401	0.027	0.0227	0.0226
10. CGB	0.0231	0.0278	0.0263	0.0208	0.0255	0.038	0.0324	0.035	0.0383
11. CE	0.0118	0.0173	0.0146	0.0159	0.0152	0.0335	0.0231	0.0224	0.0349	0.0266
12. HI	0.0122	0.0222	0.0128	0.0148	0.02	0.0288	0.0156	0.0182	0.0311	0.0282	0.0131
13. LE	0.0229	0.0326	0.02	0.0223	0.0312	0.0238	0.0191	0.0217	0.0173	0.0241	0.0278	0.0238
14. LO	0.0096	0.0189	0.0126	0.0154	0.0181	0.0307	0.0189	0.0209	0.0321	0.0248	0.0105	0.0108	0.024
15. LC	0.0159	0.0233	0.0165	0.0194	0.022	0.0368	0.0213	0.0226	0.03	0.0222	0.0223	0.0207	0.0217	0.0194
16. MA	0.031	0.0387	0.0277	0.0276	0.0382	0.0217	0.0255	0.0294	0.0227	0.0266	0.0352	0.0313	0.0135	0.0311	0.0297
17. PY	0.0123	0.0214	0.0129	0.0176	0.0202	0.032	0.0174	0.0166	0.0296	0.0287	0.014	0.0116	0.0242	0.0132	0.0164	0.0322
18. RVP	0.0145	0.019	0.0191	0.0204	0.0186	0.0407	0.0268	0.0264	0.0391	0.0317	0.012	0.0159	0.0338	0.0153	0.0238	0.0416	0.0159
19. RI	0.0169	0.0251	0.0117	0.0178	0.0249	0.0237	0.0098	0.0126	0.0231	0.0292	0.0188	0.0132	0.019	0.0167	0.0192	0.0254	0.013	0.0225
20. SM	0.0146	0.0232	0.013	0.02	0.0237	0.0308	0.0201	0.022	0.0315	0.0299	0.0124	0.0132	0.0266	0.0115	0.022	0.034	0.0154	0.0152	0.0169
21. SAN	0.0205	0.0263	0.0175	0.0182	0.0234	0.0252	0.012	0.0131	0.0273	0.0317	0.0221	0.015	0.0216	0.0205	0.0241	0.0275	0.0187	0.0265	0.0135	0.0232
22. TEL	0.0122	0.0158	0.0129	0.0153	0.0158	0.0354	0.0213	0.0215	0.0342	0.0275	0.0115	0.0128	0.0284	0.012	0.0186	0.0358	0.013	0.0107	0.0182	0.0133	0.0211
23. TIB	0.0299	0.0372	0.027	0.0269	0.0376	0.0184	0.0217	0.0273	0.0307	0.0327	0.0319	0.0252	0.0227	0.027	0.033	0.0213	0.0289	0.0376	0.0219	0.0298	0.0242	0.0337
P-values from permutation tests (10000 permutation rounds) for Procrustes distances among populations:
1. TI
2. AG	<.0001
3. AV	<.0001	<.0001
4. BAL	<.0001	<.0001	<.0001
5. CAT	<.0001	<.0001	<.0001	<.0001
6. CAA	<.0001	<.0001	<.0001	<.0001	<.0001
7. CAN	<.0001	<.0001	<.0001	<.0001	<.0001	<.0001
8. CAS	<.0001	<.0001	<.0001	<.0001	<.0001	<.0001	<.0001
9. CO	<.0001	<.0001	<.0001	<.0001	<.0001	<.0001	<.0001	<.0001
10. CGB	<.0001	<.0001	<.0001	<.0001	<.0001	<.0001	<.0001	<.0001	<.0001
11. CE	<.0001	<.0001	<.0001	<.0001	<.0001	<.0001	<.0001	<.0001	<.0001	<.0001
12. HI	<.0001	<.0001	<.0001	<.0001	<.0001	<.0001	<.0001	<.0001	<.0001	<.0001	<.0001
13. LE	<.0001	<.0001	<.0001	<.0001	<.0001	<.0001	<.0001	<.0001	<.0001	<.0001	<.0001	<.0001
14. LO	<.0001	<.0001	<.0001	<.0001	<.0001	<.0001	<.0001	<.0001	<.0001	<.0001	<.0001	<.0001	<.0001
15. LC	<.0001	<.0001	<.0001	<.0001	<.0001	<.0001	<.0001	<.0001	<.0001	<.0001	<.0001	<.0001	<.0001	<.0001
16. MA	<.0001	<.0001	<.0001	<.0001	<.0001	<.0001	<.0001	<.0001	<.0001	<.0001	<.0001	<.0001	<.0001	<.0001	<.0001
17. PY	<.0001	<.0001	<.0001	<.0001	<.0001	<.0001	<.0001	<.0001	<.0001	<.0001	<.0001	<.0001	<.0001	<.0001	<.0001	<.0001
18. RVP	<.0001	<.0001	<.0001	<.0001	<.0001	<.0001	<.0001	<.0001	<.0001	<.0001	<.0001	<.0001	<.0001	<.0001	<.0001	<.0001	<.0001
19. RI	<.0001	<.0001	<.0001	<.0001	<.0001	<.0001	<.0001	<.0001	<.0001	<.0001	<.0001	<.0001	<.0001	<.0001	<.0001	<.0001	<.0001	<.0001
20. SM	<.0001	<.0001	<.0001	<.0001	<.0001	<.0001	<.0001	<.0001	<.0001	<.0001	<.0001	<.0001	<.0001	<.0001	<.0001	<.0001	<.0001	<.0001	<.0001
21. SAN	<.0001	<.0001	<.0001	<.0001	<.0001	<.0001	<.0001	<.0001	<.0001	<.0001	<.0001	<.0001	<.0001	<.0001	<.0001	<.0001	<.0001	<.0001	<.0001	<.0001
22. TEL	<.0001	<.0001	<.0001	<.0001	<.0001	<.0001	<.0001	<.0001	<.0001	<.0001	<.0001	<.0001	<.0001	<.0001	<.0001	<.0001	<.0001	<.0001	<.0001	<.0001	<.0001
23. YO	<.0001	<.0001	<.0001	<.0001	<.0001	<.0001	<.0001	<.0001	<.0001	<.0001	<.0001	<.0001	<.0001	<.0001	<.0001	<.0001	<.0001	<.0001	<.0001	<.0001	<.0001	<.0001
C. Stiff portion of the forewing shape for the species-level distribution range of T. garciabesi
Procrustes distances among populations:
1. TI
2. AG	0.038
3. AV	0.0763	0.0741
4. BAL	0.0273	0.0254	0.0734
5. CAT	0.0385	0.0448	0.1018	0.037
6. CAA	0.05	0.0696	0.1124	0.0571	0.0381
7. CAN	0.05	0.0672	0.1133	0.0585	0.0353	0.0199
8. CAS	0.0479	0.0647	0.1037	0.0542	0.0377	0.0259	0.0221
9. CO	0.0651	0.0893	0.1275	0.0737	0.0531	0.0412	0.0449	0.0432
10. CGB	0.0342	0.0453	0.097	0.0331	0.038	0.0589	0.0594	0.0634	0.0689
11. CE	0.0409	0.0547	0.0986	0.0418	0.0301	0.0263	0.0289	0.0279	0.0501	0.049
12. HI	0.0388	0.0428	0.0965	0.0386	0.0297	0.0412	0.0374	0.0378	0.0613	0.0484	0.0312
13. LE	0.0273	0.0489	0.0971	0.0345	0.0274	0.0396	0.0407	0.0404	0.0471	0.0296	0.0338	0.0344
14. LO	0.0357	0.0322	0.0695	0.0271	0.046	0.0607	0.059	0.0525	0.0779	0.0497	0.043	0.0332	0.0442
15. LC	0.0336	0.0477	0.0975	0.0374	0.0388	0.0571	0.056	0.0578	0.0684	0.0276	0.0494	0.0522	0.0314	0.0555
16. MA	0.035	0.0452	0.1026	0.0356	0.0237	0.0387	0.0355	0.0389	0.0529	0.0338	0.0315	0.025	0.0217	0.0411	0.0366
17. PY	0.0421	0.0555	0.0975	0.0466	0.0297	0.0268	0.0241	0.0197	0.0502	0.0574	0.0252	0.033	0.0385	0.0485	0.0526	0.0362
18. RVP	0.0597	0.0816	0.122	0.0682	0.0526	0.0281	0.0345	0.0424	0.0474	0.064	0.0368	0.057	0.0493	0.0727	0.0606	0.0494	0.0447
19. RI	0.0261	0.0427	0.0796	0.0326	0.0304	0.0379	0.0367	0.0301	0.0572	0.0476	0.028	0.0296	0.0312	0.0321	0.0461	0.0339	0.022	0.054
20. SM	0.032	0.0473	0.0552	0.0357	0.0554	0.061	0.0636	0.0552	0.0778	0.0562	0.0497	0.055	0.0487	0.0393	0.0536	0.0568	0.0495	0.0693	0.033
21. SAN	0.0666	0.09	0.132	0.0787	0.0557	0.0309	0.03	0.0407	0.0419	0.0731	0.0476	0.0621	0.0551	0.0833	0.0672	0.0556	0.044	0.0291	0.0582	0.0796
22. TEL	0.0354	0.0601	0.1031	0.0475	0.034	0.0268	0.0262	0.0328	0.0449	0.0433	0.026	0.0404	0.0287	0.0538	0.042	0.0313	0.0303	0.0305	0.0327	0.0515	0.0358
23. YO	0.0739	0.0943	0.1419	0.0822	0.0608	0.0393	0.0411	0.0532	0.0501	0.0737	0.0538	0.0659	0.06	0.0889	0.069	0.0568	0.0552	0.0305	0.0693	0.0892	0.0251	0.0443
P-values from permutation tests (10000 permutation rounds) for Procrustes distances among populations:
1. TI
2. AG	<.0001
3. AV	<.0001	<.0001
4. BAL	<.0001	<.0001	<.0001
5. CAT	<.0001	<.0001	<.0001	<.0001
6. CAA	<.0001	<.0001	<.0001	<.0001	<.0001
7. CAN	<.0001	<.0001	<.0001	<.0001	<.0001	<.0001
8. CAS	<.0001	<.0001	<.0001	<.0001	<.0001	<.0001	<.0001
9. CO	<.0001	<.0001	<.0001	<.0001	<.0001	<.0001	<.0001	<.0001
10. CGB	<.0001	<.0001	<.0001	<.0001	<.0001	<.0001	<.0001	<.0001	<.0001
11. CE	<.0001	<.0001	<.0001	<.0001	<.0001	<.0001	<.0001	<.0001	<.0001	<.0001
12. HI	<.0001	<.0001	<.0001	<.0001	<.0001	<.0001	<.0001	<.0001	<.0001	<.0001	<.0001
13. LE	<.0001	<.0001	<.0001	<.0001	<.0001	<.0001	<.0001	<.0001	<.0001	<.0001	<.0001	<.0001
14. LO	<.0001	<.0001	<.0001	<.0001	<.0001	<.0001	<.0001	<.0001	<.0001	<.0001	<.0001	<.0001	<.0001
15. LC	<.0001	<.0001	<.0001	<.0001	<.0001	<.0001	<.0001	<.0001	<.0001	<.0001	<.0001	<.0001	<.0001	<.0001
16. MA	<.0001	<.0001	<.0001	<.0001	<.0001	<.0001	<.0001	<.0001	<.0001	<.0001	<.0001	<.0001	<.0001	<.0001	<.0001
17. PY	<.0001	<.0001	<.0001	<.0001	<.0001	<.0001	<.0001	<.0001	<.0001	<.0001	<.0001	<.0001	<.0001	<.0001	<.0001	<.0001
18. RVP	<.0001	<.0001	<.0001	<.0001	<.0001	<.0001	<.0001	<.0001	<.0001	<.0001	<.0001	<.0001	<.0001	<.0001	<.0001	<.0001	<.0001
19. RI	<.0001	<.0001	<.0001	<.0001	<.0001	<.0001	<.0001	<.0001	<.0001	<.0001	<.0001	<.0001	<.0001	<.0001	<.0001	<.0001	<.0001	<.0001
20. SM	<.0001	<.0001	<.0001	<.0001	<.0001	<.0001	<.0001	<.0001	<.0001	<.0001	<.0001	<.0001	<.0001	<.0001	<.0001	<.0001	<.0001	<.0001	<.0001
21. SAN	<.0001	<.0001	<.0001	<.0001	<.0001	<.0001	<.0001	<.0001	<.0001	<.0001	<.0001	<.0001	<.0001	<.0001	<.0001	<.0001	<.0001	<.0001	<.0001	<.0001
22. TEL	<.0001	<.0001	<.0001	<.0001	<.0001	<.0001	<.0001	<.0001	<.0001	<.0001	<.0001	<.0001	<.0001	<.0001	<.0001	<.0001	<.0001	<.0001	<.0001	<.0001	<.0001
23. YO	<.0001	<.0001	<.0001	<.0001	<.0001	<.0001	<.0001	<.0001	<.0001	<.0001	<.0001	<.0001	<.0001	<.0001	<.0001	<.0001	<.0001	<.0001	<.0001	<.0001	<.0001	<.0001
D. Head shape for the species-level distribution range of T. garciabesi
Procrustes distances among populations:
1. TI
2. AV	0.0288
3. CAA	0.0357	0.0428
4. CAN	0.0414	0.0495	0.0126
5. CAS	0.0316	0.0393	0.0154	0.0259
6. CAT	0.0316	0.0357	0.019	0.0223	0.0194
9. CO	0.0288	0.0258	0.0415	0.0496	0.0331	0.0352
10. CGB	0.0345	0.0433	0.0264	0.0299	0.0203	0.0216	0.0344
11. CE	0.0254	0.0222	0.0264	0.0338	0.0228	0.0218	0.0251	0.0276
12. HI	0.0289	0.035	0.0259	0.0346	0.014	0.0223	0.0286	0.0202	0.0196
13. LE	0.0214	0.0272	0.0319	0.0389	0.0234	0.023	0.0283	0.0261	0.0175	0.0148
14. LO	0.029	0.0318	0.0288	0.0391	0.0214	0.0286	0.0298	0.0356	0.0271	0.0231	0.0245
15. LC	0.0216	0.0308	0.0186	0.0272	0.0128	0.0192	0.0293	0.0232	0.018	0.0173	0.0183	0.0198
16. MA	0.0205	0.0298	0.0266	0.0309	0.0269	0.0255	0.0292	0.0267	0.0171	0.0276	0.0256	0.0346	0.0193
17. PY	0.0358	0.0384	0.0265	0.0311	0.0192	0.0161	0.0312	0.0137	0.0229	0.0175	0.0223	0.0319	0.0222	0.0288
18. RVP	0.022	0.016	0.0371	0.0419	0.0364	0.0298	0.031	0.0394	0.0178	0.0331	0.0233	0.0334	0.0271	0.0215	0.0358
19. RI	0.0423	0.049	0.0168	0.0204	0.0185	0.0196	0.0454	0.026	0.0322	0.0258	0.034	0.0353	0.0254	0.0343	0.024	0.0443
20. SM	0.0303	0.0258	0.025	0.0319	0.026	0.0229	0.0316	0.0364	0.0186	0.0305	0.0279	0.0251	0.0197	0.0247	0.03	0.0228	0.0335
21. SAN	0.0297	0.0375	0.0173	0.0203	0.0251	0.0192	0.0414	0.0336	0.0238	0.0307	0.0294	0.0299	0.0214	0.024	0.0313	0.0272	0.0282	0.0196
22. TEL	0.037	0.024	0.0438	0.0528	0.0359	0.0366	0.0193	0.0413	0.026	0.0339	0.0314	0.0309	0.0325	0.0354	0.0341	0.0311	0.0476	0.0267	0.0421
23. TIB	0.0301	0.0341	0.0119	0.0196	0.0154	0.0133	0.0322	0.024	0.0174	0.0211	0.0252	0.0248	0.0159	0.0211	0.0207	0.0286	0.021	0.0185	0.0148	0.0349
22. YO	0.0298	0.0334	0.02	0.0252	0.0158	0.0138	0.0281	0.0152	0.0187	0.0183	0.0217	0.0268	0.0149	0.0217	0.0113	0.0305	0.0238	0.023	0.0247	0.0323	0.0137
P-values from permutation tests (10000 permutation rounds) for Procrustes distances among populations:
1. TI
2. AV	0.0337
3. CAA	0.0377	0.0085
4. CAN	0.0101	0.002	0.9538
5. CAS	0.0246	0.0062	0.6232	0.0279
6. CAT	0.0017	0.0002	0.3976	0.1367	0.2115
7. CO	0.0693	0.097	0.0237	0.0065	0.0128	0.0015
8. CGB	0.0003	<.0001	0.0031	<.0001	0.0147	0.0011	0.0004
9. CE	0.0156	0.0299	0.0249	0.0006	0.0263	0.0033	0.031	0.0001
10. HI	0.2583	0.0786	0.5292	0.1871	0.8414	0.3113	0.3572	0.2233	0.3838
11. LE	0.1576	0.0279	0.0109	0.0008	0.0588	0.0146	0.0109	0.0006	0.1193	0.7721
12. LO	0.2497	0.0847	0.3593	0.0331	0.5715	0.073	0.3345	0.0045	0.0683	0.7479	0.3007
13. LC	0.2973	0.0401	0.5295	0.0753	0.8134	0.2818	0.0338	0.0143	0.242	0.7759	0.304	0.7418
14. MA	0.4751	0.0856	0.2263	0.1048	0.1388	0.0993	0.1377	0.0156	0.4609	0.4709	0.123	0.2493	0.6031
15. PY	0.0478	0.0234	0.2542	0.0952	0.3822	0.6394	0.1048	0.5114	0.1022	0.8158	0.2003	0.3312	0.3224	0.2276
16. RVP	0.224	0.4976	0.0361	0.0108	0.015	0.0033	0.05	<.0001	0.1746	0.1227	0.0925	0.0931	0.1044	0.4307	0.0412
17. RI	0.0287	0.0019	0.7884	0.5626	0.5845	0.2761	0.0414	0.0265	0.0115	0.4968	0.0299	0.2024	0.3246	0.1799	0.4366	0.0083
18. SM	0.0444	0.0827	0.2889	0.063	0.1335	0.0589	0.0635	<.0001	0.1752	0.2461	0.0282	0.5183	0.579	0.4053	0.1387	0.2415	0.0801
19. SAN	0.027	0.0036	0.3961	0.0682	0.0036	0.1401	0.0013	<.0001	0.0066	0.1231	0.0017	0.1114	0.1244	0.1379	0.0122	0.0602	0.1744	0.3725
20. TEL	0.0005	0.0771	0.0032	0.0006	0.0003	0.0001	0.1583	<.0001	0.0055	0.0928	0.0003	0.0896	0.0026	0.0003	0.0068	0.0178	0.006	0.0779	<.0001
21. TIB	0.0467	0.0164	0.9055	0.3365	0.5257	0.7284	0.0532	0.0066	0.239	0.5311	0.0681	0.4163	0.6214	0.4121	0.3763	0.0685	0.4714	0.5466	0.5717	0.007
22. YO	0.0819	0.0408	0.4388	0.1469	0.5256	0.8131	0.1117	0.3556	0.2684	0.7804	0.1698	0.5135	0.7573	0.4969	0.8901	0.0783	0.4626	0.4227	0.0737	<.0001	0.7505
