# Supplementary material for: Bug off or bug out: mapping flight secrets of Triatoma garciabesi (Hemiptera: Reduviidae) through climate, geography, and greenery
Source: Front Insect Sci. 2025 Jan 28;5:1532298. doi: 10.3389/finsc.2025.1532298 (PMC11810922; doi:10.3389/finsc.2025.1532298)
Supplement: Supplementary Material 6 — Partial Least Square results between the shape component of: forewing, membranous portion of the forewing, stiff portion of the forewing and head with geographic and climatic variables and vegetation indexes. Geographic variables: LAT, latitude, LONG, longitude and ALT, altitude. Climatic variables, TM, annual mean temperature, TMMMC, maximum temperature of the warmest month, TMMMF, minimum temperature of the coldest month, VELOC, wind velocity, DV, wind direction, PREC, annual rainfall and RH, relative humidity. Vegetation indexes, NDVI, Normalized Difference Vegetation Index, LAILV, leaf area index low vegetation and LAIHV, leaf area index high vegetation. [file Table2.xlsx]

## Sheet: Supplementary Material 4
A. Forewing shape for the Western lineage of T. garciabesi
Procrustes distances among populations:
1. AG
2. AV	0.0427
3. BAL	0.0241	0.0541
4. CAA	0.0282	0.0327	0.0386
5. CAN	0.0362	0.0199	0.0506	0.0274
6. CAS	0.0342	0.0256	0.0483	0.0234	0.0213
7. CAT	0.0161	0.0359	0.0266	0.0263	0.0297	0.0291
8. CO	0.0305	0.0262	0.0397	0.0298	0.0233	0.0301	0.0269
9. HI	0.0233	0.0256	0.0352	0.0218	0.0268	0.0216	0.0211	0.0261
10. LO	0.0366	0.0206	0.0435	0.0353	0.0295	0.0282	0.0327	0.0239	0.0212
11. PY	0.0296	0.0437	0.0317	0.021	0.0416	0.031	0.0295	0.0389	0.0238	0.038
12. RVP	0.033	0.027	0.0467	0.0298	0.0198	0.0284	0.0305	0.0141	0.0308	0.0292	0.043
13. RI	0.0293	0.0351	0.0371	0.0203	0.0348	0.0194	0.0274	0.034	0.0179	0.0302	0.0157	0.0369
14. SM	0.0447	0.0152	0.0566	0.033	0.0183	0.021	0.0372	0.0278	0.0315	0.0259	0.0454	0.0242	0.0352
15. SAN	0.0303	0.0377	0.0344	0.0205	0.0297	0.0302	0.023	0.0298	0.0269	0.0389	0.0249	0.0348	0.0279	0.0391
16. TEL	0.0536	0.0333	0.0695	0.0505	0.0316	0.0422	0.0483	0.038	0.0482	0.045	0.066	0.0312	0.0556	0.0306	0.0556
17. TIB	0.0248	0.0347	0.0341	0.0099	0.0259	0.0248	0.0213	0.0264	0.0232	0.0361	0.0237	0.0279	0.0227	0.0339	0.0157	0.049
18. YO	0.0293	0.0338	0.041	0.0163	0.0243	0.031	0.0282	0.0252	0.0284	0.0385	0.0322	0.0243	0.0332	0.0351	0.0206	0.0472	0.0156
P-values from permutation tests (10000 permutation rounds) for Procrustes distances among groups:
1. AG
2. AV	<.0001
3. BAL	0.0376	<.0001
4. CAA	0.0765	0.0217	0.0062
5. CAN	0.0021	0.4215	0.0003	0.3352
6. CAS	0.0018	0.0129	<.0001	0.2939	0.3332
7. CAT	0.1712	<.0001	0.0005	0.0297	0.0043	0.0004
8. CO	0.0011	0.0022	<.0001	0.0227	0.1158	0.0008	0.0001
9. HI	0.1393	0.0448	0.005	0.5155	0.1481	0.1316	0.092	0.0411
10. LO	0.0298	0.5467	0.0112	0.2475	0.4244	0.3133	0.0109	0.225	0.7072
11. PY	0.0249	0.0002	0.0042	0.5193	0.0015	0.0026	0.0025	0.0002	0.0832	0.0666
12. RVP	0.0004	0.0011	<.0001	0.0227	0.303	0.0002	<.0001	0.3494	0.0029	0.0771	<.0001
13. RI	0.014	0.002	0.0001	0.5089	0.0348	0.319	0.0034	0.0007	0.5208	0.2012	0.6746	0.0001
14. SM	0.0003	0.5794	<.0001	0.0732	0.6236	0.2137	0.0001	0.0025	0.0303	0.3505	0.0009	0.0307	0.0075
15. SAN	0.0284	0.0007	0.0031	0.557	0.1267	0.0281	0.0274	0.0047	0.1313	0.0595	0.1496	<.0001	0.0581	0.0066
16. TEL	<.0001	0.0004	0.0001	0.0042	0.0088	0.0023	<.0001	0.0001	0.0008	0.0037	0.0008	0.0004	<.0001	0.0067	<.0001
17. TIB	0.0625	0.0006	0.0028	0.9769	0.2111	0.0563	0.0511	0.0124	0.2054	0.0734	0.118	0.0044	0.1819	0.0159	0.6678	0.0008
18. YO	0.0102	0.0004	0.0007	0.7428	0.1421	0.001	0.0012	0.0083	0.0174	0.0311	0.0082	0.0066	0.006	0.0028	0.2458	0.0002	0.5675
B. Membranous portion of the forewing shape for the Western lineage of T. garciabesi
Procrustes distances among populations:
1. AG
2. AV	0.0212
3. BAL	0.0171	0.0165
4. CAT	0.0112	0.0213	0.0163
5. CAA	0.0392	0.0269	0.0299	0.0401
6. CAN	0.0272	0.0144	0.0209	0.0267	0.023
7. CAS	0.0269	0.0158	0.0227	0.0256	0.026	0.0098
8. CE	0.0173	0.0146	0.0159	0.0152	0.0335	0.0231	0.0224
9. HI	0.0222	0.0128	0.0148	0.02	0.0288	0.0156	0.0182	0.0131
10. LO	0.0189	0.0126	0.0154	0.0181	0.0307	0.0189	0.0209	0.0105	0.0108
11. PY	0.0214	0.0129	0.0176	0.0202	0.032	0.0174	0.0166	0.014	0.0116	0.0132
12. RVP	0.019	0.0191	0.0204	0.0186	0.0407	0.0268	0.0264	0.012	0.0159	0.0153	0.0159
13. RI	0.0251	0.0117	0.0178	0.0249	0.0237	0.0098	0.0126	0.0188	0.0132	0.0167	0.013	0.0225
14. SM	0.0232	0.013	0.02	0.0237	0.0308	0.0201	0.022	0.0124	0.0132	0.0115	0.0154	0.0152	0.0169
15. SAN	0.0263	0.0175	0.0182	0.0234	0.0252	0.012	0.0131	0.0221	0.015	0.0205	0.0187	0.0265	0.0135	0.0232
16. TEL	0.0158	0.0129	0.0153	0.0158	0.0354	0.0213	0.0215	0.0115	0.0128	0.012	0.013	0.0107	0.0182	0.0133	0.0211
17. YO	0.0372	0.027	0.0269	0.0376	0.0184	0.0217	0.0272	0.0319	0.0252	0.027	0.0289	0.0376	0.0219	0.0298	0.0242	0.0337
P-values from permutation tests (10000 permutation rounds) for Procrustes distances among groups:
1. AG
2. AV	<.0001
3. BAL	<.0001	<.0001
4. CAT	<.0001	<.0001	<.0001
5. CAA	<.0001	<.0001	<.0001	<.0001
6. CAN	<.0001	<.0001	<.0001	<.0001	<.0001
7. CAS	<.0001	<.0001	<.0001	<.0001	<.0001	<.0001
8. CE	<.0001	<.0001	<.0001	<.0001	<.0001	<.0001	<.0001
9. HI	<.0001	<.0001	<.0001	<.0001	<.0001	<.0001	<.0001	<.0001
10. LO	<.0001	<.0001	<.0001	<.0001	<.0001	<.0001	<.0001	<.0001	<.0001
11. PY	<.0001	<.0001	<.0001	<.0001	<.0001	<.0001	<.0001	<.0001	<.0001	<.0001
12.RVP	<.0001	<.0001	<.0001	<.0001	<.0001	<.0001	<.0001	<.0001	<.0001	<.0001	<.0001
13. RI	<.0001	<.0001	<.0001	<.0001	<.0001	<.0001	<.0001	<.0001	<.0001	<.0001	<.0001	<.0001
14. SM	<.0001	<.0001	<.0001	<.0001	<.0001	<.0001	<.0001	<.0001	<.0001	<.0001	<.0001	<.0001	<.0001
15. SAN	<.0001	<.0001	<.0001	<.0001	<.0001	<.0001	<.0001	<.0001	<.0001	<.0001	<.0001	<.0001	<.0001	<.0001
16. TEL	<.0001	<.0001	<.0001	<.0001	<.0001	<.0001	<.0001	<.0001	<.0001	<.0001	<.0001	<.0001	<.0001	<.0001	<.0001
17. YO	<.0001	<.0001	<.0001	<.0001	<.0001	<.0001	<.0001	<.0001	<.0001	<.0001	<.0001	<.0001	<.0001	<.0001	<.0001	<.0001
C. Stiff portion of the forewing shape for the Western lineage of T. garciabesi
Procrustes distances among populations:
1. AG
2. AV	0.0741
3. BAL	0.0255	0.0734
4. CAT	0.0448	0.1018	0.037
5. CAA	0.0696	0.1124	0.0571	0.0381
6. CAN	0.0672	0.1133	0.0585	0.0353	0.0199
7. CAS	0.0647	0.1037	0.0542	0.0377	0.0259	0.0221
8. CE	0.0547	0.0986	0.0418	0.0301	0.0263	0.0289	0.0279
9. HI	0.0428	0.0965	0.0386	0.0297	0.0412	0.0374	0.0378	0.0312
10. LO	0.0322	0.0695	0.0271	0.046	0.0607	0.059	0.0525	0.043	0.0332
11. PY	0.0555	0.0975	0.0466	0.0297	0.0268	0.0242	0.0197	0.0252	0.033	0.0485
12. RVP	0.0816	0.122	0.0682	0.0526	0.0281	0.0345	0.0424	0.0368	0.057	0.0727	0.0447
13. RI	0.0427	0.0796	0.0326	0.0304	0.0379	0.0367	0.0301	0.028	0.0296	0.0321	0.022	0.054
14. SM	0.0473	0.0552	0.0357	0.0554	0.061	0.0636	0.0552	0.0497	0.055	0.0394	0.0495	0.0693	0.033
15. SAN	0.09	0.132	0.0787	0.0557	0.0309	0.03	0.0408	0.0476	0.0621	0.0833	0.044	0.0291	0.0582	0.0796
16. TEL	0.0601	0.1031	0.0475	0.034	0.0269	0.0262	0.0328	0.026	0.0404	0.0538	0.0303	0.0305	0.0327	0.0515	0.0358
17. YO	0.0943	0.1419	0.0822	0.0608	0.0393	0.0411	0.0532	0.0538	0.0659	0.0889	0.0552	0.0305	0.0693	0.0892	0.0251	0.0444
P-values from permutation tests (10000 permutation rounds) for Procrustes distances among groups:
1. AG
2. AV	<.0001
3. BAL	<.0001	<.0001
4. CAT	<.0001	<.0001	<.0001
5. CAA	<.0001	<.0001	<.0001	<.0001
6. CAN	<.0001	<.0001	<.0001	<.0001	<.0001
7. CAS	<.0001	<.0001	<.0001	<.0001	<.0001	<.0001
8. CE	<.0001	<.0001	<.0001	<.0001	<.0001	<.0001	<.0001
9. HI	<.0001	<.0001	<.0001	<.0001	<.0001	<.0001	<.0001	<.0001
10. LO	<.0001	<.0001	<.0001	<.0001	<.0001	<.0001	<.0001	<.0001	<.0001
11. PY	<.0001	<.0001	<.0001	<.0001	<.0001	<.0001	<.0001	<.0001	<.0001	<.0001
12.RVP	<.0001	<.0001	<.0001	<.0001	<.0001	<.0001	<.0001	<.0001	<.0001	<.0001	<.0001
13. RI	<.0001	<.0001	<.0001	<.0001	<.0001	<.0001	<.0001	<.0001	<.0001	<.0001	<.0001	<.0001
14. SM	<.0001	<.0001	<.0001	<.0001	<.0001	<.0001	<.0001	<.0001	<.0001	<.0001	<.0001	<.0001	<.0001
15. SAN	<.0001	<.0001	<.0001	<.0001	<.0001	<.0001	<.0001	<.0001	<.0001	<.0001	<.0001	<.0001	<.0001	<.0001
16. TEL	<.0001	<.0001	<.0001	<.0001	<.0001	<.0001	<.0001	<.0001	<.0001	<.0001	<.0001	<.0001	<.0001	<.0001	<.0001
17. YO	<.0001	<.0001	<.0001	<.0001	<.0001	<.0001	<.0001	<.0001	<.0001	<.0001	<.0001	<.0001	<.0001	<.0001	<.0001	<.0001
D. Head shape for the Western lineage of T. garciabesi
Procrustes distances among groups:
1. AV
2. CAA	0.0473
3. CAN	0.054	0.0126
4. CAS	0.0434	0.0154	0.0259
5. CAT	0.0397	0.019	0.0223	0.0194
6. CE	0.026	0.0264	0.0338	0.0228	0.0218
7. HI	0.0383	0.0259	0.0346	0.014	0.0223	0.0196
8. LO	0.0351	0.0288	0.0391	0.0214	0.0286	0.0271	0.0231
9. PY	0.0419	0.0265	0.0311	0.0192	0.0161	0.0229	0.0175	0.0319
10. RVP	0.0183	0.0371	0.0419	0.0364	0.0298	0.0178	0.0331	0.0334	0.0358
11. RI	0.0533	0.0168	0.0204	0.0185	0.0196	0.0322	0.0258	0.0353	0.024	0.0443
12. SM	0.0303	0.025	0.0319	0.026	0.0229	0.0186	0.0305	0.0251	0.03	0.0228	0.0335
13. SAN	0.0415	0.0173	0.0203	0.0251	0.0192	0.0238	0.0307	0.0299	0.0313	0.0272	0.0282	0.0196
14. TEL	0.0257	0.0438	0.0528	0.0359	0.0366	0.026	0.0339	0.0309	0.0341	0.0311	0.0476	0.0267	0.0421
15. TIB	0.0384	0.0119	0.0196	0.0154	0.0133	0.0174	0.0211	0.0248	0.0207	0.0286	0.021	0.0185	0.0148	0.0349
17. YO	0.0374	0.02	0.0252	0.0158	0.0139	0.0187	0.0183	0.0268	0.0113	0.0305	0.0238	0.023	0.0247	0.0323	0.0137
P-values from permutation tests (10000 permutation rounds) for Procrustes distances among groups:
1. AV
2. CAA	0.0031
3. CAN	0.0008	0.9506
4. CAS	0.002	0.6297	0.0258
5. CAT	<.0001	0.3951	0.1345	0.2101
6. CE	0.009	0.0297	0.0008	0.0272	0.0029
7. HI	0.0481	0.5244	0.1785	0.8445	0.3138	0.3878
8. LO	0.0413	0.3708	0.0367	0.5811	0.0716	0.0677	0.7487
9. PY	0.0152	0.2491	0.0971	0.3905	0.648	0.1058	0.8204	0.3533
10. RVP	0.3505	0.0383	0.0087	0.0128	0.0033	0.1734	0.1244	0.0852	0.0371
11. RI	0.001	0.7857	0.5702	0.587	0.2688	0.0088	0.491	0.2145	0.4398	0.0075
12. SM	0.0336	0.2994	0.0639	0.1318	0.0569	0.1703	0.2451	0.5233	0.1338	0.2267	0.0846
13. SAN	0.0013	0.3986	0.0637	0.0028	0.1437	0.0083	0.1251	0.1127	0.0119	0.0578	0.1648	0.38
14. TEL	0.0464	0.0026	0.0012	0.0008	<.0001	0.0045	0.089	0.0854	0.0068	0.0184	0.0062	0.0876	0.0002
15. TIB	0.0071	0.9104	0.3335	0.5257	0.7326	0.2333	0.5425	0.4236	0.3761	0.0678	0.4601	0.5494	0.5731	0.0061
17. YO	0.0163	0.448	0.154	0.5235	0.8087	0.2667	0.7742	0.5207	0.8988	0.0825	0.4581	0.4275	0.0702	0.0001	0.7474
